# Supplementary material for: Activation of Vegetable Oils by Reaction with Maleic Anhydride as a Renewable Source in Chemical Processes: New Experimental and Computational NMR Evidence
Source: Molecules. 2022 Nov 23;27(23):8142. doi: 10.3390/molecules27238142 (PMC9741123; doi:10.3390/molecules27238142)
Supplement: Supplementary file 1 [file molecules-27-08142-s001.zip]

Archive with 1 entries (1 files):
- molecules-2042586-supplementary revised.pdf
